# Supplementary material for: Martensite Start Temperature Prediction through a Deep Learning Strategy Using Both Microstructure Images and Composition Data
Source: Materials (Basel). 2023 Jan 18;16(3):932. doi: 10.3390/ma16030932 (PMC9917892; doi:10.3390/ma16030932)
Supplement: Supplementary file 1 [file materials-16-00932-s001.zip]

Archive with 278 entries (278 files):
- 1-1-000.tif
- 1-1-001.tif
- 1-1-002.tif
- 1-1-003.tif
- 1-1-004.tif
- 1-1-005.tif
- 1-1-006.tif
- 1-1-007.tif
- 1-1-008.tif
- 1-1-009.tif
- 10-1-090.tif
- 10-1-091.tif
- 10-1-092.tif
- 10-1-093.tif
- 10-1-094.tif
- 10-1-095.tif
- 10-1-096.tif
- 10-1-097.tif
- 10-1-098.tif
- 10-1-099.tif
- 11-1-100.tif
- 11-1-101.tif
- 11-1-102.tif
- 11-1-103.tif
- 11-1-104.tif
- 11-1-105.tif
- 11-1-106.tif
- 11-1-107.tif
- 11-1-108.tif
- 11-1-109.tif
- 12-1-110.tif
- 12-1-111.tif
- 12-1-112.tif
- 12-1-113.tif
- 12-1-114.tif
- 12-1-115.tif
- 12-1-116.tif
- 12-1-117.tif
- 12-1-118.tif
- 12-1-119.tif
- 13-1-120.tif
- 13-1-121.tif
- 13-1-122.tif
- 13-1-123.tif
- 13-1-124.tif
- 13-1-125.tif
- 13-1-126.tif
- 13-1-127.tif
- 13-1-128.tif
- 13-1-129.tif
- 14-1-130.tif
- 14-1-131.tif
- 14-1-132.tif
- 14-1-133.tif
- 14-1-134.tif
- 14-1-135.tif
- 14-1-136.tif
- 14-1-137.tif
- 14-1-138.tif
- 14-1-139.tif
- 15-1-140.tif
- 15-1-141.tif
- 15-1-142.tif
- 15-1-143.tif
- 15-1-144.tif
- 15-1-145.tif
- 15-1-146.tif
- 15-1-147.tif
- 15-1-148.tif
- 15-1-149.tif
- 16-1-150.tif
- 16-1-151.tif
- 16-1-152.tif
- 16-1-153.tif
- 16-1-154.tif
- 16-1-155.tif
- 16-1-156.tif
- 16-1-157.tif
- 16-1-158.tif
- 16-1-159.tif
- 17-1-160.tif
- 17-1-161.tif
- 17-1-162.tif
- 17-1-163.tif
- 17-1-164.tif
- 17-1-165.tif
- 17-1-166.tif
- 17-1-167.tif
- 17-1-168.tif
- 17-1-169.tif
- 18-1-170.tif
- 18-1-171.tif
- 18-1-172.tif
- 18-1-173.tif
- 18-1-174.tif
- 18-1-175.tif
- 18-1-176.tif
- 18-1-177.tif
- 18-1-178.tif
- 18-1-179.tif
- 18-1-180.tif
- 19-000.tif
- 19-001.tif
- 19-002.tif
- 19-003.tif
- 19-004.tif
- 19-005.tif
- 19-006.tif
- 19-007.tif
- 19-008.tif
- 19-009.tif
- 19-010.tif
- 19-011.tif
- 19-012.tif
- 19-013.tif
- 19-014.tif
- 19-015.tif
- 2-1-010.tif
- 2-1-011.tif
- 2-1-012.tif
- 2-1-013.tif
- 2-1-014.tif
- 2-1-015.tif
- 2-1-016.tif
- 2-1-017.tif
- 2-1-018.tif
- 2-1-019.tif
- 20-000.tif
- 20-001.tif
- 20-002.tif
- 20-003.tif
- 20-004.tif
- 20-005.tif
- 20-006.tif
- 20-007.tif
- 20-008.tif
- 20-009.tif
- 20-010.tif
- 20-011.tif
- 20-012.tif
- 20-013.tif
- 20-014.tif
- 20-015.tif
- 21-000.tif
- 21-001.tif
- 21-002.tif
- 21-003.tif
- 21-004.tif
- 21-005.tif
- 21-006.tif
- 21-007.tif
- 21-008.tif
- 21-009.tif
- 21-010.tif
- 21-011.tif
- 21-012.tif
- 21-013.tif
- 21-014.tif
- 21-015.tif
- 22-000.tif
- 22-001.tif
- 22-002.tif
- 22-003.tif
- 22-004.tif
- 22-005.tif
- 22-006.tif
- 22-007.tif
- 22-008.tif
- 22-009.tif
- 22-010.tif
- 22-011.tif
- 22-012.tif
- 22-013.tif
- 22-014.tif
- 22-015.tif
- 23-000.tif
- 23-001.tif
- 23-002.tif
- 23-003.tif
- 23-004.tif
- 23-005.tif
- 23-006.tif
- 23-007.tif
- 23-008.tif
- 23-009.tif
- 23-010.tif
- 23-011.tif
- 23-012.tif
- 23-013.tif
- 23-014.tif
- 23-015.tif
- 24-000.tif
- 24-001.tif
- 24-002.tif
- 24-003.tif
- 24-004.tif
- 24-005.tif
- 24-006.tif
- 24-007.tif
- 24-008.tif
- 24-009.tif
- 24-010.tif
- 24-011.tif
- 24-012.tif
- 24-013.tif
- 24-014.tif
- 24-015.tif
- 3-1-020.tif
- 3-1-021.tif
- 3-1-022.tif
- 3-1-023.tif
- 3-1-024.tif
- 3-1-025.tif
- 3-1-026.tif
- 3-1-027.tif
- 3-1-028.tif
- 3-1-029.tif
- 4-1-030.tif
- 4-1-031.tif
- 4-1-032.tif
- 4-1-033.tif
- 4-1-034.tif
- 4-1-035.tif
- 4-1-036.tif
- 4-1-037.tif
- 4-1-038.tif
- 4-1-039.tif
- 5-1-040.tif
- 5-1-041.tif
- 5-1-042.tif
- 5-1-043.tif
- 5-1-044.tif
- 5-1-045.tif
- 5-1-046.tif
- 5-1-047.tif
- 5-1-048.tif
- 5-1-049.tif
- 6-1-050.tif
- 6-1-051.tif
- 6-1-052.tif
- 6-1-053.tif
- 6-1-054.tif
- 6-1-055.tif
- 6-1-056.tif
- 6-1-057.tif
- 6-1-058.tif
- 6-1-059.tif
- 7-1-060.tif
- 7-1-061.tif
- 7-1-062.tif
- 7-1-063.tif
- 7-1-064.tif
- 7-1-065.tif
- 7-1-066.tif
- 7-1-067.tif
- 7-1-068.tif
- 7-1-069.tif
- 8-1-070.tif
- 8-1-071.tif
- 8-1-072.tif
- 8-1-073.tif
- 8-1-074.tif
- 8-1-075.tif
- 8-1-076.tif
- 8-1-077.tif
- 8-1-078.tif
- 8-1-079.tif
- 9-1-080.tif
- 9-1-081.tif
- 9-1-082.tif
- 9-1-083.tif
- 9-1-084.tif
- 9-1-085.tif
- 9-1-086.tif
- 9-1-087.tif
- 9-1-088.tif
- 9-1-089.tif
- README.txt
